# Supplementary material for: Genetic insights into superior grain number traits: a QTL analysis of wheat-Agropyron cristatum derivative pubing3228
Source: BMC Plant Biol. 2024 Apr 11;24:271. doi: 10.1186/s12870-024-04913-z (PMC11008026; doi:10.1186/s12870-024-04913-z)
Supplement: Supplementary file 1 — Supplementary Material 1 [file 12870_2024_4913_MOESM1_ESM.xlsx]

## Sheet: Supplemental Table S3
Supplementary Material 4. Compilation of 170 Quantitative Trait Loci (QTL) for Wheat GNS Identified Through Linkage Mapping and Association Analysis in Prior Research
No	Reported QTL name	Chra	IRb (Mb)	References
1	-	1A	36.8–42.5	Li et al.(2019)
2	-	1A	497.5–498.1	Li et al.(2019)
3	QSns.crc-1A	1A	552.8	Janice et al.(2008)
4	wsnp_Ex_c41953_48657850	1A	undetermined	Shi et al.(2017)
5	QGne.nfcri-1A	1A	229.3	Lin et al. (2008)
6	QKns-1A.1	1A	undetermined	Xu et al.(2017)
7	-	1A	109bp	Muhammad et al.(2020)
8	QGnps.cd-1A	1A	8.1-458.4	Chen et al.(2017)
9	qGN-WY.1A.1	1A	494.5	Ding et al. (2011)
10	-	1A	26.96	Gerard et al. (2019)
11	BS00010868_51	1B	undetermined	Shi et al.(2017)
12	QGns.cau-1B.1	1B	undetermined	Zhai et al.(2018)
13	QKNS.caas-1BL.1	1B	64.5	Li et al.(2018)
14	QKNS.caas-1BL.2	1B	565.6	Li et al.(2018)
15	QKNS.caas-1BS	1B	undetermined	Li et al.(2018)
16	QKns.sdau-1D.e2	1D	8.5-17.3	Li et al.(2007)
17	QGns-3D	1D	9.4-196.4	Liu et al.(2014)
18	-	1D	33.9-80.3	Pang et al. (2020)
19	-	2A	117.2–117.3	Li et al.(2019)
20	QGn.nau-2A	2A	281.5-728.6	Jia et al.(2013)
21	QKnps‑2A.2	2A	773.1	Cui et al.(2013)
22	QKns.sdau-2A.e1	2A	200.2	Li et al.(2007)
23	QKns.sdau-2A.e2	2A	31.8	Li et al.(2007)
24	GENE-1086_1111	2A	undetermined	Shi et al.(2017)
25	Qgns.iiwbr-2A	2A	154.4	Bhusal et al.(2017)
26	Qgns.iiwbr-2A	2A	154.4	Bhusal et al.(2017)
27	Qlgns.iiwbr-2A	2A	203.3	Bhusal et al.(2017)
28	Qgns.iiwbr-2A	2A	78.3–80.9	Bhusal et al.(2017)
29	Q.Gnu.uwa-2A	2A	709.0–717.8	Onyemaobi et al.(2018)
30	QKns-2A	2A	709.0–717.8	Xu et al.(2017)
31	-	2A	82	Zheng et al.(2021)
32	-	2A	691.2	Liu et al.(2018)
33	-	2A	691.2	Liu et al.(2018)
34	-	2A	691.2	Liu et al.(2018)
35	-	2A	691.2	Liu et al.(2018)
36	-	2A	78.3	Guo et al. (2017)
37	QGne.nfcri-2B.1	2B	8.7	Lin et al. (2008)
38	QGne.nfcri-2B.2	2B	undetermined	Lin et al. (2008)
39	QGns-2B1	2B	672.1	Liu et al. (2014)
40	QGns-2B2	2B	672.1	Liu et al. (2014)
41	QGns-2B3	2B	165.6	Liu et al. (2014)
42	-	2B	48.9	Jung et al. (2021)
43	-	2B	775.8	Liu et al. (2018)
44	-	2B	776.7	Liu et al. (2018)
45	-	2B	776.7	Liu et al. (2018)
46	-	2B	776.9	Liu et al. (2018)
47	-	2B	776.9	Liu et al. (2018)
48	-	2B	777.3	Liu et al. (2018)
49	-	2B	777.5	Liu et al. (2018)
50	QGns.sdau-2B	2B	9.0-182.4	Deng et al. (2017)
51	-	2B	738.34	Gerard et al. (2019)
52	-	2D	633.2–634.5	Li et al.(2019)
53	QSns.crc-2D	2D	335	Janice et al. (2008)
54	QGne.nfcri-2D	2D	48.2	Lin et al. (2008)
55	QGnu.ipk-2D	2D	undetermined	Börner et al. (2002)
56	-	2D	579.19	Gerard et al.(2019)
57	-	3A	36.8–37.2	Li et al.(2019)
58	-	3A	719.3–725.8	Li et al.(2019)
59	QKns-3A.1	3A	738.6–747.3	Xu et al. (2017)
60	QKns-3A.2	3A	undetermined	Xu et al. (2017)
61	QGns.cau-3A.2	3A	705.31–749.11	Guan et al. (2018)
62	QGNS3A.3-2	3A	undetermined	Liu et al. (2018)
63	-	3A	549.9	Jung et al. (2021)
64	QGns.cau-3A.1	3A	639.1–650.4	Zhai et al. (2018)
65	-	3A	727.4-729.9	Pang et al. (2020)
66	QKNS.caas-3AL	3A	734.0-743.2	Gao et al. (2015)
67	QSns.crc-3B	3B	101.8-354.9	Janice et al. (2008)
68	QKns.sdau-3B.e1	3B	undetermined	Li et al. (2007)
69	-	3B	610.2	Guo et al. (2018)
70	-	3B	630.2	Guo et al. (2018)
71	-	3B	728.9	Guo et al. (2018)
72	-	3B	708.9	Guo et al. (2018)
73	-	3B	718.3	Guo et al. (2018)
74	-	3B	715.9	Guo et al. (2018)
75	-	3B	728.9	Guo et al. (2018)
76	-	3B	728.9	Guo et al. (2018)
77	-	3B	151.6-152.3	Pang et al. (2020)
78	-	3B	483.5-483.6	Pang et al. (2020)
79	-	3B	584.6-607.3	Pang et al. (2020)
80	QKnps.hwwgr-3BS	3B	6.6-8.7	Li et al. (2015)
81	QKNS.caas-3DL	3D	undetermined	Li et al.(2018)
82	QGnps.cd-3D	3D	129.0-355.7	Chen et al. (2017)
83	-	3D	84.8-116.3	Pang et al. (2020)
84	qKnps-4A	4A	680.4–:683.6	Cui et al. (2017)
85	QGns-4A	4A	18.2-87.3	Liu et al. (2014)
86	QGns.cau-4A.3	4A	622.2–685.0	Guan et al. (2018)
87	QGns.cau-4A.4	4A	622.2–685.0	Guan et al. (2018)
88	-	4A	737.4	Guo et al. (2018)
89	QKNS.caas-4AL.1	4A	600.9	Li et al.(2018)
90	QGnu.ipk-4A	4A	603.3-630.9	Börner et al. (2002)
91	QGnps.cd-4A	4A	659.9-73.0	Chen et al. (2017)
92	-	4A	631.9-665.7	Pang et al. (2020)
93	QKNS.caas-4AL	4A	626.3-661.0	Gao et al. (2015)
94	QGn.nau-4B.1	4B	358.5–390.7	Jia et al. (2013)
95	QGn.nau-4B.2	4B	17.1-641.5	Jia et al. (2013)
96	QGns-4B	4B	75.7	Liu et al. (2014)
97	QGNS4B.4-17	4B	undetermined	Liu et al. (2018)
98	-	4B	2.1	Muhammad et al. (2020)
99	QKNS.caas-4BS.1	4B	16.8	Li et al.(2018)
100	QKNS.caas-4BS	4B	54.7	Li et al.(2018)
101	QGnps.cd-4B.1	4B	236.7-513.4	Chen et al. (2017)
102	-	4B	28.7-44.2	Pang et al. (2020)
103	QKNS.caas-4BS	4B	37.8	Li et al.(2018)
104	QKnps.hwwgr-4BS	4B	75.7-98.7	Li et al. (2015)
105	-	4B	22.8-317.0	Li et al. (2015)
106	QGns-4D	4D	18.4–22.8	Liu et al. (2014)
107	QSns.crc-5A	5A	130.1-661.1	Janice et al.(2008)
108	QGns-5A	5A	524.2–531.3	Liu et al. (2014)
109	Q.Gnu.uwa-5A-1	5A	437.2–439.7	Onyemaobi et al. (2018)
110	Q.Gnu.uwa-5A-2		616.9–625.7	Onyemaobi et al. (2018)
111	QGns.cau-5A.1	5A	11.1–460.5	Guan et al. (2018)
112	QGns.cau-5A.2	5A	11.1–460.5	Guan et al. (2018)
113	QGNS5A.6-14	5A	undetermined	Liu et al. (2018)
114	-	5A	2.2	Muhammad et al. (2020)
115	-	5A	4.8	Guo et al. (2018)
116	-	5A	555.5-575.4	Pang et al. (2020)
117	QKnps.hwwgr-5AL	5A	694.9-697.7	Li et al. (2015)
118	-	5A	697.7	Li et al. (2015)
119	-	5B	416.4–418.0	Li et al.(2019)
120	-	5B	489.3–492.9	Li et al.(2019)
121	-	5B	386.4	Guo et al. (2018)
122	-	5B	53.6	Guo et al. (2018)
123	-	5B	55.2	Guo et al. (2018)
124	QKNS.caas-5BL	5B	undetermined	Li et al.(2018)
125	QGsp.czm-5B	5B	558.6	Zhou et al. (2017)
126	QGne.nfcri-5D	5D	472.4	Lin et al. (2008)
127	QGns-5D	5D	345.5	Liu et al. (2014)
128	QKNS.caas-5DL	5D	177.2	Li et al.(2018)
129	QGn.nau-6A	6A	428.7–448.2	Jia et al. (2013)
130	QGns.cau-6A.2	6A	38.4–596.6	Guan et al. (2018)
131	QGns.cau-6A.2;	6A	52.4–585.4	Zhai et al. (2018)
132	QGns.cau-6A.3	6A	52.4–585.4	Zhai et al. (2018)
133	QGns.cau-6A.4	6A	52.4–585.4	Zhai et al. (2018)
134	-	6A	604.9-609.5	Guo et al. (2017)
135	QKnps.hwwgr-6AL	6A	73.7-88.1	Li et al. (2015)
136	QGns-6B	6B	67.9	Liu et al. (2014)
137	-	6B	3.4	Muhammad et al. (2020)
138	QGns-6D	6D	13.9-36.8	Liu et al. (2014)
139	Qtgns.iiwbr-6D	6D	59.7	Bhusal et al. (2017)
140	QGnps.cd-6D	6D	1,7-14.2	Chen et al. (2017)
141	-	6D	456.7-462.6	Guo et al. (2017)
142	-	7A	49.1–50.0	Li et al.(2019)
143	QSns.crc-7A	7A	101.3	Janice et al.(2008)
144	QGne.nfcri-7A	7A	681.4	Lin et al. (2008)
145	QGns-7A	7A	286.9-484.4	Liu et al. (2014)
146	QGns.cau-7A.3	7A	7.1–612.4	Guan et al. (2018)
147	QGns.cau-7A.2	7A	7.1–612.4	Guan et al. (2018)
148	QGns.cau-7A.4	7A	7.1–612.4	Guan et al. (2018)
149	QGns.cau-7A.5	7A	672.0–719.6	Guan et al. (2018)
150	QGns.cau-7A.6	7A	672.0–719.6	Guan et al. (2018)
151	-	7A	3.8	Muhammad et al. (2020)
152	-	7A	3.8	Muhammad et al. (2020)
153	QGns.cau-7A.2	7A	76.9–275.9	Zhai et al. (2018)
154	QGns.cau-7A.3	7A	76.9–275.9	Zhai et al. (2018)
155	QKNS.caas-7AL	7A	undetermined	Li et al.(2018)
156	QKNS.caas-7AS	7A	118.1	Li et al.(2018)
157	QKNS.caas-7AL	7A	675.4	Li et al.(2018)
158	-	7A	670.2-670.8	Guo et al. (2017)
159	-	7A	486.2-487.6	Wang et al. (2017)
160	QNGS.cgb-7A	7A	605.8	Wu et al. (2012 )
161	QKnps.hwwgr-7AL	7A	675.3-679.9	Li et al. (2015)
162	-	7A	675.2	Li et al. (2015)
163	QGns-7B	7B	30.7-723.2	Lin et al. (2014)
164	-	7B	457.4	Guo et al. (2018)
165	QKNS.caas-7BL	7B	740	Li et al.(2018)
166	QKNS.caas-7BS.1	7B	11.9	Li et al.(2018)
167	-	7B	716.6	Liu et al. (2018)
168	-	7B	393.1-393.2	Pang et al. (2020)
169	QGne.nfcri-7D	7D	614.5	Lin et al. (2008)
170	QKNS.caas-7DS	7D	90.6	Li et al.(2018)
Note: No refer to the number of QTL. a Chromosome that GNS QTLs were detected. b The mapping interval range of GNS QTLs.
