# Supplementary material for: Genetic insights into superior grain number traits: a QTL analysis of wheat-Agropyron cristatum derivative pubing3228
Source: BMC Plant Biol. 2024 Apr 11;24:271. doi: 10.1186/s12870-024-04913-z (PMC11008026; doi:10.1186/s12870-024-04913-z)
Supplement: Supplementary file 2 — Supplementary Material 2 [file 12870_2024_4913_MOESM2_ESM.xlsx]

## Sheet: Supplemental Table S4
Supplementary Material 5. Comparative Analysis of QTLs Identified in This Study With Previously Reported QTLs in Wheat Research
QTLs identified in the present study				QTLc
No	Environment	Chra	IRb (Mb)
1	E1	1A	510.39-510.81
2	E1	1A	4.23-6.64
3	E1	1A	498.18-499.02	QTLs reported by Li et al. (2019) and Ding et al. (2011)
4	E1	1A	7.67-9.20
5	E2	1A	7.67-9.20
6	E3	1A	7.67-9.20
7	E2	1B	629.15-637.82
8	E1	1D	5.42-8.71	QTL reported by Li et al. (2007)
9	E1	1D	309.26-316.57
10	E1	1D	5.42-8.71
11	E1	1D	413.70-415.53
12	E1	1D	3.75-6.59
13	E2	1D	5.42-6.59
14	E3	1D	5.42-8.71
15	E3	1D	458.94-459.89
16	E1	2A	7.83-10.98
17	E1	2B	683.28-690.67
18	E1	2B	8.76-10.87	QTLs reported by Lin et al. (2008) and Deng et al. (2017)
19	E2	2B	693.07-695.74
20	E1	2D	552.19-584.80	QTL reported by Gerard et al. (2019)
21	E2	2D	633.29-638.90	QTL reported by Li et al. (2019)
22	E1	3A	0.22-6.71
23	E1	3A	13.39-15.33
24	E3	3A	23.37-23.83
25	E3	3A	22.53-22.55
26	E2	3B	47.61-50.35
27	E1	3D	529.06-612.67
28	E1	3D	529.06-612.67
29	E1	3D	2.14-16.14
30	E2	3D	65.76-67.46
31	E3	3D	134.43-246.41	QTL reported by Chen et al. (2017)
32	E1	4A	673.49-681.18	QTLs reported by Cui et al. (2017) and Guan et al. (2018)
33	E3	4A	673.49-681.18
34	E3	4A	714.94-724.32
35	E3	4B	68.89-69.37
36	E1	4B	28.94-31.89
37	E2	4D	428.58-461.26
38	E1	5A	489.02-494.55
39	E1	5A	1.91-561.14	QTLs reported by Muhammad et al. (2000) and Guo et al. (2008)
40	E1	5A	561.14-706.48
41	E1	5A	18.75-18.76
42	E1	5A	1.91-561.14
43	E2	5A	561.14-706.48	QTL reported by Li et al. (2015)
44	E3	5A	671.35-678.80
45	E3	5A	537.58-546.52
46	E3	5A	561.14-706.48	QTL reported by Onyemaobi et al. (2018)
47	E1	5D	560.49
48	E1	5D	7.42-11.85
49	E1	5D	26.93-37.85
50	E1	5D	24.33-27.01
51	E2	5D	26.93-37.85
52	E3	5D	559.89-565.72
53	E3	5D	15.06-26.94
54	E1	6B	3.83-4.57	QTL reported by Muhammad et al. (2020)
55	E1	6B	12.36-13.82
56	E3	6D	472.52-472.91
57	E1	6D	78.86-86.76
58	E3	7A	552.68-572.18
59	E1	7B	58.73-59.74	QTL reported by Liu et al. (2014)
60	E1	7B	608.41-645.39	QTL reported by Liu et al. (2014)
61	E2	7B	71.15-72.51	QTL reported by Liu et al. (2014)
62	E1	7Da	28.83-37.65
63	E1	7Da	65.50-66.54
64	E1	7Da	5.30-631.34	QTL reported by Lin et al. (2008)
65	E1	7Da	28.83-37.65
66	E1	7Da	65.50-66.54
67	E1	7Da	5.30-631.34	QTL reported by Lin et al. (2008)
68	E1	7Da	65.50-77.92
69	E2	7Da	65.50-77.92
70	E2	7Da	189.91-513.99
71	E3	7Da	28.83-37.65
72	E3	7Da	65.50-77.92
73	E3	7Da	5.30-631.34
74	E3	7Da	189.91-513.99
75	E3	7Db	51.95-55.43
Note: No refer to the number of QTL. E1, E2, E3 refer to Pingdingshan,Yangling,Xianyang environments, respectively. a Chromosome that GNS QTLs were detected. b The mapping interval range of GNS QTLs. c QTLs reported by the previous studies.
