# Supplementary material for: Genetic insights into superior grain number traits: a QTL analysis of wheat-Agropyron cristatum derivative pubing3228
Source: BMC Plant Biol. 2024 Apr 11;24:271. doi: 10.1186/s12870-024-04913-z (PMC11008026; doi:10.1186/s12870-024-04913-z)
Supplement: Supplementary file 3 — Supplementary Material 3 [file 12870_2024_4913_MOESM3_ESM.xlsx]

## Sheet: Supplemental Table S2
Supplementary Material 3. Comparison of QTLs identified in this study with those identified using F2:3 population in the previous study
	RIL population			F2:3 population
No	Environment	Chra	IRb (Mb)	Name of QTL	IRb (Mb)
1	E1	1A	510.39-510.81
2	E1	1A	4.23-6.64
3	E1	1A	498.18-499.02	QGns.wa -1AS.e1	21.14-482.46
4	E1	1A	7.67-9.20
5	E2	1A	7.67-9.20
6	E3	1A	7.67-9.20
7	E2	1B	629.15-637.82
8	E1	1D	5.42-8.71
9	E1	1D	309.26-316.57
10	E1	1D	5.42-8.71
11	E1	1D	413.70-415.53
12	E1	1D	3.75-6.59
13	E2	1D	5.42-6.59
14	E3	1D	5.42-8.71
15	E3	1D	458.94-459.89
16	E1	2A	7.83-10.98
17	E1	2B	683.28-690.67
18	E1	2B	8.76-10.87
19	E2	2B	693.07-695.74
20	E1	2D	552.19-584.80
21	E2	2D	633.29-638.90	QGns.wa -2DL.e3	608.56-629.65
22	E1	3A	0.22-6.71
23	E1	3A	13.39-15.33
24	E3	3A	23.37-23.83
25	E3	3A	22.53-22.55
26	E2	1-3B	47.61-50.35	QGns.wa -3BL.e2	519.79-671.49
27	E1	2-3D	529.06-612.67
28	E1	2-3D	529.06-612.67
29	E1	2-3D	2.14-16.14
30	E2	2-3D	65.76-67.46
31	E3	2-3D	134.43-246.41
32	E1	3-4A	673.49-681.18	QGns.wa -4AL.e3	629.11-661.65
				QGns.wa -4AL.e1 QGns.wa -4AL.e3	607.88-621.01
33	E3	3-4A	673.49-681.18
34	E3	3-4A	714.94-724.32
35	E3	1-4B	68.89-69.37	QGns.wa -4BL.e1	75.74-236.74
				QGns.wa -4BL.e2	75.73-544.65
36	E1	1-4B	28.94-31.89
37	E2	2-4D	428.58-461.26
38	E1	3-5A	489.02-494.55
39	E1	3-5A	1.91-561.14
40	E1	3-5A	561.14-706.48	QGns.wa -5AL.e2	671.39-698.18
41	E1	3-5A	18.75-18.76
42	E1	3-5A	1.91-561.14
43	E2	3-5A	561.14-706.48	QGns.wa -5AL.e2	671.39-698.18
44	E3	3-5A	671.35-678.80	QGns.wa -5BL.e3	671.39-698.18
45	E3	3-5A	537.58-546.52
46	E3	3-5A	561.14-706.48	QGns.wa -5AL.e2	671.39-698.18
		5B	-	QGns.wa -5BL.e3	670.69-684.97
47	E1	2-5D	560.49
48	E1	2-5D	7.42-11.85
49	E1	2-5D	26.93-37.85
50	E1	2-5D	24.33-27.01
51	E2	2-5D	26.93-37.85
52	E3	2-5D	559.89-565.72
53	E3	2-5D	15.06-26.94
54	E1	1-6B	3.83-4.57
55	E1	1-6B	12.36-13.82
56	E3	2-6D	472.52-472.91
57	E1	2-6D	78.86-86.76
58	E3	3-7A	552.68-572.18	QGns.wa -7AL.e2	67.52-681.39
59	E1	1-7B	58.73-59.74
60	E1	1-7B	608.41-645.39	QGns.wa -7BL.e2	172.35-729.06
61	E2	1-7B	71.15-72.51
62	E1	2-7Da	28.83-37.65
63	E1	2-7Da	65.50-66.54
64	E1	2-7Da	5.30-631.34
65	E1	2-7Da	28.83-37.65
66	E1	2-7Da	65.50-66.54
67	E1	2-7Da	5.30-631.34
68	E1	2-7Da	65.50-77.92
69	E2	2-7Da	65.50-77.92
70	E2	2-7Da	189.91-513.99
71	E3	2-7Da	28.83-37.65
72	E3	2-7Da	65.50-77.92
73	E3	2-7Da	5.30-631.34
74	E3	2-7Da	189.91-513.99
75	E3	2-7Db	51.95-55.43
Note: No refer to the number of QTL. E1, E2, E3 refer to Pingdingshan,Yangling,Xianyang environments, respectively. a Chromosome that GNS QTLs were detected. b The mapping interval range of GNS QTLs.
