# Supplementary material for: Genetic insights into superior grain number traits: a QTL analysis of wheat-Agropyron cristatum derivative pubing3228
Source: BMC Plant Biol. 2024 Apr 11;24:271. doi: 10.1186/s12870-024-04913-z (PMC11008026; doi:10.1186/s12870-024-04913-z)
Supplement: Supplementary file 4 — Supplementary Material 4 [file 12870_2024_4913_MOESM4_ESM.xlsx]

## Sheet: Supplemental Table S1
Supplementary Material 1. Phenotype for GNS in RIL populations derived from Pubing3228 and Jing4839
Nu	2019	2020			2021
	E1	E1	E2	E3	E1	E2
1	40.6667	57	84.6667	55	32	37.6667
2	44.6667	66	67	67	83	32.6667
3	45	60	47.6667	55	75	50.3333
4	55.6667	43	47	53	66	52.6667
5	56	69	43.6667	63	50	28.3333
6	45.6667	42	45.6667	44	49	34.3333
7	50.3333	53	42	59	73	55
8	37.3333	46	34.6667	47	62	41
9	65	55	60.3333	45	65	49
10	46.3333	42	58.6667	67	48	51.6667
11	45.3333	35	45	54	62	57.3333
12	37.6667	43	45.3333	49	49	39
13	46.6667	45	41.6667	49	62	46
14	65	62	68	80	74	37
15	66	55	54	59	78	43.6667
16	58.6667	62	68.6667	57	89	34.3333
17	54.6667	68	68.3333	59	80	46.6667
18	46.3333	49	43	53	-	24.3333
19	62	57	57	69	77	62.6667
20	40.3333	49	42.6667	41	-	24.6667
21	40.6667	37	44	38	54	47
22	57	63	55.6667	54	41	31.6667
23	53.3333	60	53	58	49	37
24	69.3333	85	57.3333	83	-	45.3333
25	61.6667	74	59.3333	64	-	48.3333
26	43.3333	65	40.6667	59	58	45.6667
27	80.3333	95	61.3333	77	77	56.3333
28	42.6667	32	25	38	78	58.3333
29	45.3333	52	51	69	73	57.3333
30	55.6667	65	40.3333	66	82	41.3333
31	70	68	47.3333	52	60	43.3333
32	73.3333	62	52.6667	71	-	42
33	58.3333	48	59	55	80	38.3333
34	54	44	46.6667	35	110	43.3333
35	51	70	56.3333	58	85	57
36	60.3333	61	49.6667	46	77	44
37	47.3333	61	50.3333	45	50	59
38	50.3333	61	43	50	-	50.6667
39	47.6667	71	59	58	57	47.6667
40	77.3333	75	55	72	117	37
41	41	49	44.6667	43	55	58
42	58	72	62.6667	80	72	46.3333
43	56.6667	49	48.3333	43	60	47.3333
44	71	79	50	77	92	38.3333
45	45	55	57.3333	68	72	49
46	41	74	56	50	64	45.3333
47	63.6667	89	69.3333	66	86	41.6667
48	61.6667	62	48	50	73	54.6667
49	39.6667	51	51.3333	52	44	52.6667
50	39.6667	67	48.6667	55	-	54
51	42.3333	56	51.6667	44	73	34.6667
52	65	77	51	62	71	37
53	50	69	55.6667	53	-	48.6667
54	57	67	56.3333	63	69	31
55	45.3333	52	42.6667	46	51	51
56	59.6667	67	65.6667	69	75	32.3333
57	36	55	43.3333	47	48	45.6667
58	59.3333	72	61	61	71	46.6667
59	41.6667	53	51	73	-	56.3333
60	51	59	67	62	-	54.6667
61	65	54	50	69	-	45
62	54.6667	49	62	60	22	41
63	91.6667	61	56.6667	79	49	112
64	60.3333	68	49	46	51	50.6667
65	47.6667	62	56	67	56	64
66	63	68	58.6667	86	84	34.3333
67	54.3333	63	46.3333	52	49	58.6667
68	68.3333	64	53.6667	66	66	28.6667
69	46	56	55.3333	64	58	48
70	56	72	70.6667	65	92	40.6667
71	58	93	69.6667	73	95	52
72	52.3333	66	71.3333	69	84	45.6667
73	54.3333	78	68.3333	54	80	45.6667
74	57.6667	61	77.6667	68	46	43
75	53	86	58	53	69	62
76	46	47	55.3333	45	87	49
77	50	72	55.3333	62	35	50
78	64.6667	56	52	67	107	47.6667
79	68.6667	79	64.6667	72	88	68.6667
80	67.3333	61	51	66	67	52.3333
81	55.6667	113	54.3333	50	80	67
82	50	51	44.6667	66	76	23.3333
83	49.6667	78	62	58	79	77
84	46.3333	45	35.6667	49	53	28
85	80.3333	47	79	90	106	71
86	46.3333	63	52	55	85	31.6667
87	62.6667	71	69.3333	57	-	38.6667
88	56.6667	55	42.6667	60	61	47.3333
89	75.3333	71	69	83	101	77
90	71.6667	75	60	71	123	41.6667
91	65.3333	92	62	77	127	62
92	65.3333	79	60	78	95	75.6667
93	48.3333	57	40.3333	71	-	55.6667
94	40	45	42.6667	50	59	56.3333
95	60	65	53.6667	52	87	51.3333
96	51	50	48.6667	36	43	39.3333
97	71.3333	50	55.6667	58	125	32
98	72	57	41.3333	58	76	44.6667
99	50	52	48.3333	60	85	52.6667
100	50.6667	44	46	35	55	45
101	42.3333	72	50.3333	47	45	45.6667
102	91	65	62	78	62	37
103	45.6667	40	45.3333	39	36	53.6667
104	56.3333	55	56	56	73	46.6667
105	59	37	51	43	73	35
106	46	47	43	54	71	46.6667
107	54.6667	68	62.6667	58	75	49.6667
108	52.3333	60	46.6667	52	71	30
109	60	56	76.3333	63	83	41.6667
110	49.6667	51	46	56	72	32.3333
111	49	56	56.6667	46	55	28.3333
112	36.6667	40	34.3333	37	36	46
113	66.6667	77	52	55	71	53.3333
114	51.6667	48	51.3333	53	56	73.6667
115	55.3333	59	40	47	64	30
116	49	54	44	61	79	52.6667
117	55.3333	43	59.6667	60	81	52
118	50	49	35.3333	36	48	52
119	57.3333	74	57.3333	58	84	58.6667
120	44	44	43.3333	34	58	51.6667
121	52.3333	53	60.6667	71	72	55.3333
122	57	59	49.6667	31	71	44
123	35.6667	54	28	44	44	61
124	61.3333	43	43.3333	50	-	58.3333
125	35.6667	32	34.3333	36	51	40.3333
126	65.3333	57	60.6667	51	115	44
127	52	61	61	53	77	54.6667
128	63.3333	67	48.3333	63	-	39.6667
129	66.6667	55	60.3333	59	120	35
130	41.6667	28	54	24	-	36.6667
131	67	48	56.3333	52	-	43.6667
132	41.6667	43	54	51	55	72.3333
133	46.6667	49	56.3333	64	70	35.6667
134	44.6667	39	42.6667	45	-	44.6667
135	55.6667	55	57.6667	46	75	39.6667
136	62.3333	66	53.6667	79	118	61
137	40.3333	59	67	43	-	52.6667
138	63.6667	65	47.6667	58	68	33
139	63	67	52.6667	75	-	57
140	76	66	48	63	-	77
141	65.6667	64	41.3333	57	93	39.3333
142	44.6667	42	43.6667	56	53	35.3333
143	52.3333	54	56.6667	45	74	48
144	48.6667	61	51.3333	65	69	19.6667
145	63.3333	46	55.6667	57	-	44
146	86	76	56.3333	93	133	62
147	63.3333	64	53.3333	60	68	52.3333
148	93.6667	110	63.3333	88	71	64
149	39.6667	58	48.6667	41	52	41
150	95	105	70.3333	75	114	56.6667
151	48.6667	48	65.6667	53	80	51.6667
152	84.6667	69	65.6667	85	121	73
153	56	54	47.6667	42	80	59.3333
154	95.6667	98	75.3333	81	87	82.3333
155	55	79	68	63	97	33.3333
156	41	55	55.6667	52	34	84.6667
157	77.3333	56	78	61	97	43.3333
158	37.6667	53	50.3333	43	64	61
159	62.6667	53	42	67	-	33
160	47.6667	52	48.3333	49	42	38
161	39.6667	41	44.6667	35	58	45.6667
162	44.6667	50	43.3333	43	83	47.6667
163	78	82	66.3333	81	93	45
164	57	53	40.6667	42	99	42
165	79.3333	45	48	62	74	47
166	53	67	49.3333	58	119	43.3333
167	56.6667	58	53.3333	65	-	55.3333
168	61.6667	58	50.6667	50	59	62.6667
169	45.6667	56	62.6667	62	86	56.6667
170	74	73	56.6667	61	98	56.6667
171	48.6667	63	52.6667	63	-	28.3333
172	45.6667	56	50.3333	56	45	63
173	44.3333	69	41.3333	73	60	32.3333
174	42	46	57	45	-	42
175	30.6667	44	55	65	93	46.3333
176	47.6667	42	54.6667	43	60	60.6667
177	29.5	30	31	55	62	38.3333
178	50	37	39.6667	39	48	54.6667
179	39.6667	46	50.6667	51	41	53.6667
180	68	72	61.3333	79	106	37.3333
181	43	50	57	53	57	67
182	62.3333	67	50.3333	72	98	50.6667
183	43	48	49	54	66	59.3333
184	74.6667	85	56.6667	70	90	47.3333
185	54.3333	69	60	65	-	49
186	65.6667	75	60.6667	85	140	42.6667
187	53	62	55.3333	54	87	53
188	44.3333	78	67.6667	50	112	55
189	42.3333	40	53.3333	46	57	48.6667
190	68.6667	39	82.6667	59	80	38.6667
191	47	41	43	46	83	38.6667
192	46.6667	67	56.6667	46	-	37
193	55.3333	49	60.6667	52	101.5	49
194	51	56	49	66	-	34
195	67	111	72.6667	97	55	45.3333
196	61.6667	75	49.3333	66	81	60.6667
197	56	65	40.6667	63	55	51.3333
198	52.3333	59	49	61	-	68.3333
199	59	53	49	41	-	51
200	52.6667	62	53	58	-	59
201	56.3333	48	79	79	44	64
202	42	86	61.3333	84	45	53.3333
203	34.3333	43	34.6667	52	-	27.3333
204	73.6667	65	64.3333	74	131	25.3333
205	45.3333	44	37.3333	44	86	43.3333
206	47	52	60.3333	55	-	32.3333
207	43.3333	56	55	45	95	34.6667
208	45.6667	53	61.3333	55	75	44.3333
209	75	57	56	76	-	25
210	67.3333	77	70	54	127	40.3333
Note: Nu refer to the No of lines for the RIL population. E1, E2, E3 refer to Pingdingshan,Yangling,Xianyang environments, respectively.
